# Supplementary material for: Green Synthesized of Thymus vulgaris Chitosan Nanoparticles Induce Relative WRKY-Genes Expression in Solanum lycopersicum against Fusarium solani, the Causal Agent of Root Rot Disease
Source: Plants (Basel). 2022 Nov 16;11(22):3129. doi: 10.3390/plants11223129 (PMC9695361; doi:10.3390/plants11223129)
Supplement: Supplementary file 1 [file plants-11-03129-s001.zip]

Archive with 1 entries (1 files):
- plants-1980767-supplementary.pdf
